# Supplementary material for: Respiratory syncytial virus infection induces heterologous protection against SARS-CoV-2 through γδ T cell-mediated trained immunity and the activation of SARS-CoV-2–reactive mucosal T cells
Source: J Virol. 2026 Mar 18;100(4):e01658-25. doi: 10.1128/jvi.01658-25 (PMC13002117; doi:10.1128/jvi.01658-25)
Supplement: Table S1 — Top 100 differentially expressed genes. [file jvi.01658-25-s0007.xlsx]

## Sheet: Wang_Run1092_RSV_vs_ctrl_top_10
gene_name	log2FoldChange	padj
Cxcr6	2.77798	7.49627e-51
Gpnmb	2.42362	8.64294e-31
C3ar1	1.98314	2.21108e-29
Ms4a7	2.48484	1.75491e-25
Trem2	2.29659	1.01814e-24
Fcgr2b	1.1356	7.69575e-23
Ctss	1.37699	4.08724e-21
Cxcr3	2.34681	3.39606e-20
Ccr5	1.68109	5.84092e-20
Slamf7	1.72193	3.08188e-19
Saa3	2.98806	2.02991e-16
Ighg2b	5.89723	2.59197e-16
Trbv17	3.49526	3.59499e-16
Klri1	1.91221	1.54389e-13
Ms4a14	2.18504	1.11413e-11
Ccl5	1.8032	1.16549e-11
Icos	1.42014	1.53957e-11
Hpgds	1.4053	2.32117e-11
Ctla4	2.08996	2.5436e-11
Mettl21e	2.13956	3.64891e-11
Flt3	1.21905	7.96814e-11
Igha	3.70696	8.56482e-11
Itgam	1.00838	1.93811e-10
Pdcd1	3.22664	2.14029e-10
Ighg2c	7.03958	5.38554e-10
C1qb	1.26163	1.36898e-09
Gm37199	1.79351	1.43513e-09
Gm36723	1.44904	1.72138e-09
Gm44174	1.77032	1.77121e-09
Aoah	1.75346	1.94019e-09
Sirpb1a	1.19452	2.04829e-09
Ankrd63	-1.64839	2.24505e-09
Gpr68	1.36318	2.79471e-09
Lilrb4b	1.67988	2.79721e-09
B430010I23Rik	-1.00597	4.97573e-09
Tlr11	1.6268	6.60554e-09
Cpne5	-1.01439	6.61079e-09
Aqp9	1.40818	1.03616e-08
Cd3g	1.33867	1.40577e-08
Stra6l	2.0837	1.65228e-08
Igkv14-111	2.84653	2.19603e-08
Kif26b	-1.07263	2.24488e-08
Lilrb4a	1.27599	2.36594e-08
B4galnt4	2.55279	3.35346e-08
Itgae	1.2667	4.2489e-08
Cd80	1.07501	6.89371e-08
Ctsw	1.48334	7.81056e-08
Hpse	1.07014	8.46438e-08
Klrc1	1.93653	9.35047e-08
Dnase1l3	1.80741	1.18319e-07
Wfdc17	1.27706	1.22579e-07
Fasl	1.85264	1.23406e-07
Clec9a	1.07799	1.32299e-07
Klrk1	1.36444	1.54551e-07
Aif1	1.13008	2.11191e-07
Gpr65	1.42747	2.72514e-07
Igkv3-4	3.17446	3.48998e-07
Cd96	1.03268	4.21025e-07
Mfap4	1.08006	4.22971e-07
Nkg7	1.40345	5.36011e-07
Gatm	1.18686	5.68556e-07
Ptafr	1.02854	1.18066e-06
Hes2	-1.58756	1.26313e-06
Tigit	3.00607	1.70485e-06
Gm43065	1.28425	2.26273e-06
Tnfsf8	1.37498	2.46595e-06
Gzmk	3.62706	2.54292e-06
Msr1	1.24228	3.19754e-06
Klrd1	1.04338	3.48833e-06
Faim2	-1.05485	4.11425e-06
Creg2	1.66125	4.31013e-06
Cxcl9	3.25851	4.65392e-06
Rgs1	1.74616	4.88915e-06
Amer2	-1.96668	5.04206e-06
Jchain	3.39956	5.79826e-06
Cd200r4	1.02266	6.79719e-06
Gm44080	1.74914	6.97303e-06
Or5v1b	2.31355	8.18299e-06
Gdpd2	-2.12843	8.26596e-06
Cd300a	1.07017	1.03024e-05
Ptpn22	1.00169	1.06584e-05
Soat2	1.44307	1.21293e-05
Btnl6	3.28437	1.53885e-05
Igkv3-10	3.84807	1.56306e-05
Gap43	-1.01295	1.92474e-05
Cd72	1.49307	2.1711e-05
Cd8a	1.58311	2.57559e-05
Gbp8	1.30756	2.70814e-05
Asgr1	-2.82024	2.76238e-05
Rptn	-1.86745	3.0683e-05
Pvrig	1.88086	3.35818e-05
Avpr1a	-1.72706	3.55339e-05
Fer1l4	-2.31584	3.74993e-05
Runx3	1.03179	3.8102e-05
Bex2	-1.04261	3.87666e-05
Igkv16-104	2.16314	3.90952e-05
Bmal1	-1.68567	4.0047e-05
Il12rb1	1.45534	4.71591e-05
Nr4a3	1.17888	5.3798e-05
Slc26a4	1.57945	6.7794e-05
Supplementary table 1: Complete list of the top 100 differentially expressed genes.
